# Supplementary material for: An Underactuated Adaptive Microspines Gripper for Rough Wall
Source: Biomimetics (Basel). 2023 Jan 16;8(1):39. doi: 10.3390/biomimetics8010039 (PMC9844350; doi:10.3390/biomimetics8010039)
Supplement: Supplementary file 1 [file biomimetics-08-00039-s001.zip]

Archive with 3 entries (3 files):
- S1-Grasping granite plate.mp4
- S2-Grasping irregular rock.mp4
- S3-Grasping tree trunk.mp4
